# Supplementary material for: Cladribine treatment specifically affects peripheral blood memory B cell clones and clonal expansion in multiple sclerosis patients
Source: Front Immunol. 2023 Mar 7;14:1133967. doi: 10.3389/fimmu.2023.1133967 (PMC10028280; doi:10.3389/fimmu.2023.1133967)
Supplement: Supplementary file 2 [file Table_1.xlsx]

## Sheet: Sheet1
		Baseline			6_Months			12_Months
		Cell counts	Unique sequences with 2 representatives	Number of sequences after Igblast	Cell counts	Unique sequences with 2 representatives	Number of sequences after Igblast	Cell counts	Unique sequences with 2 representatives	Number of sequences after Igblast
CLAD1	N	151185	8472	6790	247218	12720	11196	567868	14305	11726
	M	37849	6385	4471	7194	4824	3042	12093	10505	7909
	DN	1892	4958	4670	2818	4519	4087	1206	15410	4897
	P	3065	7714	6760	10897	15491	13605	710	21112	17524
CLAD2	N	186422	3065	2478	415031	25035	10021	989745	16654	7429
	M	16627	6089	5676	5567	19934	17409	15627	15947	13290
	DN	3527	14291	12022	2300	9889	8396	10557	15720	12862
	P	1460	7315	7063	2106	18117	16226	1142	13523	11414
CLAD3	N	198680	26458	14092	168184	30701	13136	95744	28654	15266
	M	71751	13572	12353	8720	17407	15520	4847	19733	15266
	DN	4235	13939	11562	1102	2454	1429	1747	5062	4850
	P	5966	13243	12400	1544	7446	7258	159	4504	4231
CLAD4	N	34977	2444	132	58527	9747	4513	50082	8175	4157
	M	37111	7102	6064	6592	6397	5864	3422	10053	9030
	DN	5138	20595	16888	2668	19618	16839	796	8242	4475
	P	3072	10526	9214	10358	9104	8545	345	9341	7208
CLAD5	N	248067	18757	6710	185307	17033	5721	235761	15828	5310
	M	50850	7970	6680	6012	6905	6396	11570	4161	3828
	DN	6269	9251	6405	1687	7869	5721	2237	14241	11745
	P	3033	12210	10853	1333	10789	9636	1814	6571	6142
CLAD6	N	141796	18839	12881	126949	28207	18306	328089	21100	13153
	M	52661	15320	14342	8915	18430	16976	28266	24198	22100
	DN	5766	17897	16466	1906	26229	24526	2514	28591	25804
	P	389	20099	18856	313	18894	16986	1078	19691	18074
CLAD7	N	105149	16445	7779	61801	13744	7291	120048	15720	8170
	M	13813	14405	12975	2107	15846	12138	3536	17128	15293
	DN	2824	11112	9216	626	14466	9894	1540	7514	6121
	P	1373	19623	17045	440	3083	1415	382	13011	10486
CLAD8	N	194662	20017	6759	68023	11088	5615	88817	21448	8049
	M	93591	8872	5779	30990	6879	6471	18455	8280	7679
	DN	3111	8232	6779	2731	15954	11884	6094	12270	9190
	P	3235	13883	12397	5887	10350	8882	10755	7835	7172
Supplementary Table 1: Detailed sorted Cells and and recovery Ig sequences for each patient and time-point and B cell subpopulation
