# Supplementary material for: Cladribine treatment specifically affects peripheral blood memory B cell clones and clonal expansion in multiple sclerosis patients
Source: Front Immunol. 2023 Mar 7;14:1133967. doi: 10.3389/fimmu.2023.1133967 (PMC10028280; doi:10.3389/fimmu.2023.1133967)
Supplement: Supplementary file 3 [file Table_2.xlsx]

## Sheet: Suppl.Table2 Lymphocytes&differential blood count at each timepoint
	baseline								6months								12months
	leucocytes(1/µl)	neutrophiles(10³/µl)	lymphocytes(10³/µl)	monocytes(10³/µl	eosinophiles (10³/µl)	basophiles(10³/µl)	Lymphocytes %	CRP (mg/dl)	leucocytes(1/µl)	neutrophiles(10³/µl)	lymphocytes(10³/µl)	monocytes(10³/µl	eosinophiles (10³/µl)	basophiles(10³/µl)	Lymphocytes %	CRP (mg/dl)	leucocytes(1/µl)	neutrophiles(10³/µl)	lymphocytes(10³/µl)	monocytes(10³/µl	eosinophiles (10³/µl)	basophiles(10³/µl)	Lymphocytes %	CRP (mg/dl)
CLAD1	6360	4.86	0.83	0.51	0.08	0.03	13.1	0.02	5950	4.05	0.94	0.53	0.36	0.05	15.8	0.07	4500	3.16	0.87	0.28	0.13	0.04	19.3	0.57
CLAD2	4910	3.01	1.17	0.55	0.11	0.05	23.8	0.02	5220	3.32	1.24	0.40	0.19	0.05	23.8	0.47	5660	3.65	1.47	0.40	0.09	0.03	26.0	0.31
CLAD3	6710	4.84	1.39	0.30	0.12	0.03	20.7	0.01	8030	6.87	0.50	0.47	0.14	0.02	6.2	0.26	8030	6.68	0.87	0.36	0.05	0.03	10.8	0.07
CLAD4	7210	4.76	1.90	0.40	0.09	0.03	26.4	0.27	7540	5.85	1.10	0.51	0.03	0.02	14.6	1.34	4490	2.69	1.37	0.36	0.03	0.02	30.5	0.29
CLAD5	4940	2.93	1.54	0.37	0.05	0.04	31.2	0.05	6450	4.44	1.47	0.43	0.06	0.03	22.8	0.1	5540	3.23	1.79	0.36	0.12	0.03	32.3	0.05
CLAD6	6600	3.95	1.93	0.56	0.1	0.04	29.2	0.06	4560	3.07	0.94	0.39	0.11	0.03	20.6	0.19	4430	2.95	1.05	0.35	0.05	0.02	23.7	0.39
CLAD7	3700	1.85	1.12	0.68	0.01	0.02	30.3	0.56	4520	3.39	0.64	0.41	0.04	0.02	14.2	0.09	5110	3.81	0.83	0.36	0.06	0.03	16.2	0.14
CLAD8	6890	4.58	1.66	0.56	0.13	0.03	23.8	0.18	7170	5.16	1.22	0.53	0.2	0.04	17	0.12	8630	6.41	1.25	0.76	0.15	0.03	14.5	0.07
